# Supplementary material for: Co-Treatments of Gardeniae Fructus and Silymarin Ameliorates Excessive Oxidative Stress-Driven Liver Fibrosis by Regulation of Hepatic Sirtuin1 Activities Using Thioacetamide-Induced Mice Model
Source: Antioxidants (Basel). 2022 Dec 30;12(1):97. doi: 10.3390/antiox12010097 (PMC9854785; doi:10.3390/antiox12010097)
Supplement: Supplementary file 1 [file antioxidants-12-00097-s001.zip]

Archive with 3 entries (3 files):
- Supplementary Figures.pdf
- Supplementary Table S1. Antibody lists for Western blot analysis.pdf
- Supplementary Table S2. Antibody lists for immunohistochemistry and immunofluorescence analysis.pdf
